# Supplementary material for: Evaluation of a New Chemiluminescent Immunoassay-Based Interferon-Gamma Release Assay for Detection of Latent Tuberculosis Infection
Source: Medicina (Kaunas). 2023 Sep 27;59(10):1734. doi: 10.3390/medicina59101734 (PMC10608617; doi:10.3390/medicina59101734)
Supplement: Supplementary file 1 [file medicina-59-01734-s001.zip]

Archive with 1 entries (1 files):
- medicina-2610981-supplementary.docx
